# Supplementary material for: Aflibercept for treatment-naïve diabetic macula oedema in a multi-ethnic population: Real-world outcomes from North West London
Source: PLoS One. 2021 Feb 11;16(2):e0246626. doi: 10.1371/journal.pone.0246626 (PMC7877641; doi:10.1371/journal.pone.0246626)
Supplement: S1 Dataset — (XLSX) [file pone.0246626.s001.xlsx]

## Sheet: Eylea DMO
Ocular comorbidities	Lens	Date of referral	Reason for referral	Date of diagnosis	Total lucentis IVTs	Date 1st lucentis	Date last lucentis	VA 1st lucentis	VA last lucentis	Total macular vol 1st lucentis	Total macular vol last lucentis	CRT 1st lucentis	CRT last lucentis	Morphology 1st lucentis	Morphology last lucentis	Retinopathy status	Hba1c	Creatinine	eGFR	BCVA at 1st eylea	CSFT at 1st Injection	Macula Volume	BCVA 3/12	CSFT	Macular Volume	BCVA 6/12	CSFT	Macular Volume	BCVA 12/12	CSFT	Macular Volume
																2		38	90	0.12	336	9.51		263	8.64	0.04	254	8.67	0.12	271	8.52
																4	52	114	44	0.88	407	10.07	0.5	311	9.19	0.5	313	8.62	0.54	312	8.86
																1	43	72	90	0.4	384	8.01	0.52	294	7.86	0.56	270	7.83	0.94	239	7.7
																1	48	98	66	0.72	456	9.16	0.32	362	8.49	0.3	321	8.79	0.86	326	8.48
																1				1.2	534	9.64	1.3	218	6.52	1.6	645	10.69	1.3	596
																1	89	142	43	0.3	322	8.4	0.24	306	8.14	0.34	306	8.17	0.34	302	8.21
																3	50	702	7	0.78	511	10.89	0.52	317	8.83	0.6	396	8.83	0.68	343	8.41
																3				0.3	464	10.1	0.3	245	7.54	0.1	244	7.27	0.36	252	7.18
																3	63	85	87	0.4	463	13.03	0.02	365	11.84	0.12	402	11.66	-0.1	334	10.8
																1	56	84	82	0.1	343	8.34	0.1	299	8.16	0	279	8.12	0.2	292	8.15
																2	71	123	42	-0.1	341	8.82	0	336	8.65	0.02	301	8.48	0	326	8.51
																1	55	43	90	0.16	405	8.48	0.22	349	8.35	0.36	351	8.48	0.18	300	8.46
																2	104	124	54	0.62	396	8.93	0.3	307	7.82	0.32	283	8.18	0.3	259	7.49
																1	65	103	61	0.88	364	8.16	0.8	325	7.58	0.84	286	7.28	0.9	273	7.17
																2	58	81	90	0.2	349	8.79	0.14	300	8.84	0.22	303	8.55	0.24	269	8.35
																1	60	88	57	0.42	414	9.55	0.04	346	9.11	0.12	331	9	0.26	315	8.83
																1				0.4	424	10.04	0.1	334	9.05	0.1	322	8.94	0.34	402	9.68
																2	57	132	48	0.24	372	9.3	0.24	357	9.78	0.24	345	9.12	0.48	323	8.76
																2	72	81	87	0.14	355	10.11	0.12	249	8.69	0.02	254	8.99	0.1	292	8.97
																2				0.02	456	8.95	-0.02	336	8.27	0	298	7.95	0.16	292	7.96
																2				0.9	438	8.44	0.82	296	7.32	0.62	194	6.98	0.78	189	6.87
																2				0.42	626	13.14	0.38	368	10.9	0.6	472	10.39	0.52	405	9.73
																2	88	181	35	0.32	481	12.82	0.26	359	10.66				0.5	348	10.06
																1	50	65	90	-0.02	327	8.54	-0.02	298	8.08	0	297	8.15	-0.08	291	8.04
																1	67	77	70	0	360	8.09	-0.2	301	7.95	-0.1	297	7.96	0.04	308	7.99
																2		83	64	0.66	379	9.46	0.1	353	9.69	0.06	314	8.6	0.06	279	8.48
																1	56	113	55	0.6	418	10.32	0.64	356	10.66	0.5	342	10.44	0.4	343	10.93
																4	66	60	90	0.48	364	8.1	0.42	282	7.76	0.42	412	8	0.44	336	7.74
																4				0.52	407	8.19	0.5	454	8.19	0.5	432	8.17	0.54	433	8.48
																2	70	105	65	0.18	368	10.66	0.06	251	8.91	0.06	239	8.6	0.12	267	9.65
																2	42	73	73	0.4	319	7.76	0.2	296	7.68	0.16	234	7.6	0.4	234	7.52
																2	46	80	64	0.4	408	8.93				0.5	303	8.84	0.64	334	9.45
																4	48	154	40	0.2	425	9.88	0.22	335	8.66	0.26	281	8.5	0.2	258	8.4
																1	54	100	66	0	359	8.46	0.02	316	8.42	0.04	310	8.41	0.02	309	8.4
																1				0.08	333	9.41	0.3	297	9.1	0.3	321	9.35	0.2	308	9.12
																1	53	65	83	0.14	376	8.16	0.1	314	8.02	0.08	307	7.92	0.12	320	8
																2	64	94	78	0.34	404	8.93	0.36	401	8.96				0.2	349	7.54
																2				0.38	310	6.64	0.28	297	6.57				0.32	381	6.75
																2	68	82	89	0.06	360	8.9	0.2	287	8.46	0.28	304	8.4	0.1	319	8.18
																3				0.66	484	9.6	0.2	265	9.38	0.4	277	9.76	0.3	273	9.21
																1	58	73	90	0.4	460	8.36	0.2	304	8.03	0.22	286	8.02	0.24	239	7.98
																2	63	155	39	0.2	471	9.42	0.3	418	9.03	0.34	408	8.88	0.3	395	8.5
																2				0.2	298	8.12	0.6	342	8.45	1	311	7.97	0.88	209	6.64
																1	49	96	51	0.7	473	8.73	0.7	404	9.15	0.5	299	9.1	0.94	361	9.56
																2	68	92	76	0.2	422	10.43	0.1	282	8.67	0.1	267	8.28	0.1	280	7.89
																2				0.24	407	9.72	0.22	376	9.4	0.28	424	9.79	0.26	441	10.02
																2	84	109	58	0.32	436	9.58	0.3	361	8.88	0.2	293	9.85	0.2	320	8.05
																2	56	199	31	0.1	453	9.34	0.1	398	8.9	0.04	326	8.53	0.1	303	8.2
																2				0.9	484	7.02	0.8	440	9.9	0.7	439	7.77	0.7	435	10.19
																2	44	83	87	0.08	555	9.91	0.1	464	9.4	0.1	434	9.03	0.02	393	8.75
																2	101	67	90	0.3	656	10.9	0.1	267	8.74	0.08	270	8.62	0.04	264	8.58
																2				0.4	657	11.17	0.08	305	9.16	0.14	322	9.3	0.06	319	9
																2	61	94	72	0.2	333	9.56	0.04	482	10.57	0.2	398	10.67	0.52	349	11.23
																2	102	49	90	0.1	484	12.02	0.06	267	9.06	0.2	248	8.88	0.06	241	9.2
																3	54	76	90	0.86	570	10.4	1	407	9.87	1.02	385	9.39	1	382	9.3
																1				0.44	402	8.59	0.26	368	8.29	0.4	368	8.25	0.5	358	8.15
																3				0.4	419	10.45							0.1	307	9.12
																3	76	71	74	0.5	434	9.34	0.18	250	8.56	0.2	274	8.82	0.16	283	8.63
																4				0.5	442	9.31	0.2	247	8.47	0.28	289	8.55	0.16	229	8.25
																1	53	88	75	0.3	424	8.66	0.32	325	8.6	0.34	377	8.78	0.28	354	8.61
																1	86	118	41	0.1	416	8.12	0.22	377	7.95	0.14	284	7.87	0.04	259	7.69
																2	60	69	78	0.84	619	11.94	0.76	289	8.39	0.72	247	7.77	0.66	200	7.92
																1	72	141	45	-0.06	326	9.01	0.02	284	8.35	0.02	311	8.66	0.08	344	8.68
																2	60	79	90	0.28	421	9.14	0.32	414	9.29	0.2	394	9.2	0.1	442	9.21
																1	49	91	74	0.12	345	8.07	0	269	7.99	0	279	8.04	0	338	8.01
																2	79	152	29	0.1	371	8.77	0.1	313	8.64	0.1	309	8.52	0.1	335	9.24
																4	80	84	84	0.5	389	11.01	0.4	293	9.25	0.3	277	9	0.5	278	8.89
																3				0.58	461	11.09	0.7	388	9.83	0.5	386	9.73	0.58	489	10.68
																2	96	74	90	0.3	378	8.57	0.14	317	8.22				0	283	8.24
																2				0.92	410	8.36	0.76	275	7.11	0.64	286	7.09	0.3	363	7.3
																2				0.34	374	9.32	0.24	301	8.75	0.1	291	8.48	0.4	331	7.19
																1				0.26	372		0.2	328	8.84	0.28	308	8.83	0.1	316	8.17
																3	50	598	8	0.6	442	11.26	0.1	272	8.87	0.02	280	8.68	0.06	278	8.9
																2				0.04	266	8.91	0	224	7.61	0.02	219	7.5	0	226	7.58
																2	72	78	90	0.16	332	9.59	0.3	319	9.42	0.06	320	9.38	0.08	319	9.37
																2				0.04	405	10.18	0.18	361	9.66	0.06	355	9.84	0.18	455	9.95
																2	92	68	90	0	348	8.99	0	312	8.71	-0.18	304	8.6	-0.16	285	8.46
																3	57	170	37	0.12	374	10.21	0.16	335	9.33	0.1	302	8.58	0.1	245	8.26
																2	118	98	73	0.06	331	10.23	0.04	281	9.19	0.02	271	9.01	0	297	9.42
																2	72			0.8	284	12.52	0.7	212	10.23	0.72	207	9.95	0.68	192	8.73
																4	59	78	68	0.52	454	11.5	0.46	533	12.71	0.32	347	10.53	0.6	295	9.95
																1	47	135	34	0.14	397	8.25	0.08	246	7.68	0.2	336	8.1	0.02	246	7.69
																1				0.52	493	10.17	0.2	315	9	0.34	303	8.96	0.3	347	9.26
																2				0.52	328	10.6	0.64	269	9.15	0.44	235	8.95	0.34	224	8.73
																2	85	61	90	0.2	451	10.8	0.16	502	10.11	0.1	616	10.58	0.2	641	11.17
																2				0.48	675	11.57	0.3	559	11.12	0.4	630	11.71	0.2	312	9.31
																1	78	92	72	0.64	319	8.37	0.54	298	8.26	0.52	286	8.21	0.48	264	8.14
																1	112	64	90	0.2	404	8.88	0.1	328	8.46	0.04	292	8.31	0.1	274	8.29
																1	51	114	41	0.22	382	8.41	0.18	256	7.96	0.36	511	8.63	0.08	235	7.77
																1	62	66	85	0.14	350	9.31	0.06	327	9.2	0.1	302	8.98	0.48	375	10.12
																2	56	87	83	0.2	303	11.02	0.2	289	10.35	0.1	287	10.26	0.22	287	10.42
																1	51	113	59	0.1	418	8.67	0.18	347	8.39	0.06	258	8.22	0	262	8.36
																1	69	69	76	0.14	257	7.06	0.12	272	6.9	0.14	279	6.91	0.22	263	6.95
																1	49	55	90	0.16	333	8.33	0.2	316	8.22	0.2	254	8.03	0.2	239	8.13
																2	54	230	19	0.02	384	8.86	0.02	275	8.1	0.12	275	8.08	0	262	8.07
																1	51	97	71	0.52	660	11.73	1.3	322	9.49	0.4	318	9.25	1.3	308	9.07
																3	43	55	90	0.24	375	9.88	0.12	294	8.95	0.1	300	8.81	0.12	278	8.19
																1				0.44	372	8.14	0.42	312	7.93	0.4	305	7.95	0.5	260	7.83
																2	54	515	10	0.6	374	10.64	0.4	218	8.35	0.36	202	7.56	0.48	245	7.98
																3				0.2	310	9.1	0.1	187	7.76	0.04	177	7.2	0.12	188	7.36
																2	55	72	70	0.74	413	9.13	0.4	258	8.42	0.3	234	8.32	0.3	234	8.32
																2	76	128	51	0.54	347	10.46	0.02	245	9.05	0.04	239	8.75	0.02	239	8.97
																2	67	115	41	0.32	509	9.12	0.1	328	8.22	0.2	260	7.92	0.12	243	7.86
																2	54	117	57	0.4	431	8.9	0.12	265	8.2	0.1	285	8.4	0.32	320	8.64
																1	50	117	40	0.34	441	8.73	0.38	349	8.24				0.4	401	8.54
																4	70	452	9	0.14	298	8.58	0.12	258	7.67				0.1	249	7.57
																2				0.22	551	14.47	0.1	347	11.61	0	319	10.62	0.02	305	9.48
																4	52	106	60	0.7	332	8.34	0.76	263	6.82	0.56	311	6.99	0.4	250	6.6
																4				0.5	307	7.18	0.3	244	7.84	0.4	250	7.81	0.8	230	7.77
																1	101	132	48	0.44	400	9.11	0.48	269	8.55	0.28	298	9.18	0.04	301	9.56
																1	81	76	69	0.16	440	9.62	0	354	9.31	0.14	467	9.87	0.1	452	9.19
																2	56	151	42	0.16	363	8.15	0	277	7.66	0.04	265	7.73	0.1	280	7.81
																1	56	152	30	0.12	456	8.71	0	310	8.26	-0.16	273	8.12	0	274	8.33
																2	36	87	80	0.14	419	9.38	-0.14	312	8.9	0	308	8.92	0.1	285	8.85
																2	85	74	90	0.6	644	12.85	0.5	408	11.6	0.4	242	9.44	0.48	252	9.39
																2	53	96	73	0.14	400	9.32	0.06	369	8.92	0.06	366	8.71	0	346	8.61
																4				0.46	267	9.5	0.34	256	8.98	0.7	244	8.81	0.7	254	8.48
																4				0.82	530	10.11	0.38	509	9.78	0.6	428	9.5	0.74	363	9.58
																4	74	70	76	0.28	363	8.56	0.2	376	8.62	0.3	336	8.5	0.24	334	8.47
																1	60	68	81	0.08	305	8.82	0	267	8.7	0	259	8.77	0.2	354	8.94
																4	51	1007	3	2.2	326	7.75	1.3	337	7.57	1.3	333	7.48	1.4	239	7.24
																2				0.4	296	11.28	0.02	252	10.18	0	262	9.52	0.16	286	10.4
																3	119	50	90	0.24	425	10.3	0.24	271	9.71	0.2	300	9.76	0.12	292	8.56
																2	48	123	40	0.2	457	9.88	0.04	332	9.18	0.16	319	9.4	0.12	286	9.08
																2	91	140	33	0.36	339	8.44	0.2	338	8.34	0.3	288	7.96	0.2	274	7.96
																2		99	68	0	396	8.59	0.1	369	8.11	0.02	340	8.04	0	296	7.93
																2	55	165	37	0.7	339	6.57	1.56	280	6.24	1.3	292	8.81	0.7	305	6.25
																2	60	81	90	0.16	482	10.67	0.1	314	9.12				0.12	387	9.97
																1	90	81	90	0.2	343	9.09	0.1	357	8.53	0.1	278	8.22	0.1	254	8.27
																2				0.3	385	8.2	0.3	339	7.83				0.2	245	7.59
																2	88	78	70	0.14	475	10.52	0.02	362	10.24	0.08	347	10.15	0.08	374	10.16
																2	40	73	90	0.04	397	8.93	0.2	406	8.88	0.02	360	8.82	0	284	8.61
																1	58	48	90	0.14	348	9.65	0.02	272	8.78	0.02	286	9.07	0.06	248	8.81
																1	101	301	14	0.04	338	8.9	0.1	253	7.67	0.04	252	7.92	0.1	256	7.95
																2	59	113	59	0.12	377	9.34	0.16	317	8.72	0.1	301	8.44	0.2	302	8.35
																2	51	164	36	0.3	415	11.1	0.2	303	9.24	0.2	322	9.05	0.34	339	8.44
																2				0.3	361	8.13				0.02	263	7.5	0.24	264	7.68
																1	87	59	90	0.46	475	9.14	0.12	294	8.68	0.1	350	8.81	0.26	309	8.57
																1	79	43	90	0.2	509	9.56	0.2	491	9.47	0.04	404	9.18	0.42	435	9.25
																2	52	108	48	0.1	334	9.55	0.06	248	8.43	0.08	245	8.29	-0.04	270	8.52
																2	44	99	70	0.16	355	8.76	0.04	323	8.56				-0.02	302	8.38
																2				0.02	381	8.91	-0.16	345	8.73				-0.04	292	8.43
																1	47	92	58	0.2	357	9.21	0.2	276	8.85	0.26	248	8.62	0.3	265	8.78
																1	63	79	85	0.24	379	8.14	0.22	338	8.02	0.24	320	7.78	0.24	336	7.97
																1				0.1	368	8.81							0.1	287	8.43
																1				0.1	333	8.51							0.08	341	8.24
																2	63	64	90	0.12	423	9.8	0.12	332	9.8	0.08	336	9.6	0.1	325	9.6
																2	54	52	90	0.62	405	10.2	0.76	278	9.6	0.6	264	9.6	0.46	270	9.4
																2	112	60	90	0.02	267	11.4				0.2	234	10.7	0.2	244	10.8
																2	105	76	90	0.2	299	11.3		275	10.6	0.3	260	10	0.2	276	10.5
																2	112	55	90	0	239	11.2				0	227	10.8	0.1	255	11.5
																3	62	76	68	0.8	422	12.3	0.72	289	11.7	0.4	276	11.4	0.4	251	10.4
																3	90	152	48	1.34	616	16.4	0.48	238	12.7	0.5	238	12.2	0.72	270	12.4
																3				0.8	451	15.8	0.2	262	11.5	0.1	259	11	0.3	283	12
																1	54	111	56	0.8	609	11.5	0.2	265	10.2	0.12	320	10	0.2	258	9.9
																1	73	52	90	0.32	451	9.8	0.3	237	9.6				0.22	248	9.4
																2	74	127	49	0.9	447	17.1				0.14	289	12	0.18	264	11
																2	50	162	28	0.14	412	10.8	0.04	261	10.3	0.1	252	10.4	0.12	268	10.8
																2	83	78	84	0.3	490	11.2	0.24	294	10.4	0.24	268	10.2	0.14	259	10.1
																2	81	74	90	0.02	425	11.5	0.02	365	10.7	0.02	341	10.9	0.1	303	11.2
																3	55	75	90	0.42	445	10.7	0.5	287	9.4	0.2	268	9.3	0.3	241	9.3
																3				0.9	409	11.8	1	232	9.4	0.7	290	9.4	0.9	248	9.7
																1	54	111	56	0.2	454	10.6	0.02	264	10	0	268	10	0.22	350	10.3
																3	74	85	90	0.34	480	12.7	-0.04	251	11.2	-0.1	247	10.4	0.02	270	11.3
																3	74	52	90	0.22	423	12.4				0.1	271	11.2	0.14	373	11.4
																3				0.28	467	12.6	0.5	253	11.7	0.32	254	11.3	0.36	367	11.8
																1	49	355	15	0.4	410	9.9				0.24	275	9.8	0.14	312	10
																3	103	73	80	1.06	591	13.6	1.06	758	15.3	1	430	12.3	1	329	11.3
																2	53	88	79	0.22			0.02	320	11.6	0.02	326	11.4	0	420	13.1
																2				0.16			0.06	362	11.1	0.12	300	10.7	0.02	331	11.3
																2	79	106	60	0.22	439	11.4	0.02	382	11	0.14	409	11	0.12	296	10.4
																2	82	65	86	0.1	438	12.1				-0.08	326	11	-0.04	310	10.5
																2	53	74	90	0.12	404	10.6	0.14	309	10.4	0.22	315	10.2	0.1	319	10.5
																3	110	63	90	0.5	401	11	0.2	266	10.1				0.3	269	9.8
																3	41	111	59	0.28	412	10.9	0.12	254	10	0.1	237	10.2	0.6	330	9.5
																3	64	135	48	0.2	450	12.1	-0.1	253	10.3	0.1	322	11.1	0	268	10.5
																3	106	73	73	0.28	429	11.8	0.28	303	11.8	0.56	380	11.9	0.5	228	8.6
																3	50	140	46	0.02	424	13.1	0.1	284	12.1	-0.08	276	11.6	0.08	279	11.5
																2	53	98	69	0.9	684	15.8	0.3	227	11.3	0.32	227	10.6	0.26	241	10.8
																2				0.22	454	14.5	0.2	273	12.3	0.32	295	11.3	0.26	325	10.4
																3	106	107	50	0.36	465	10.4	0.3	361	10	0.4	234	9.5	0.3	227	9.3
																2	46	102	83	0.5	575	12.6							0.5	338	10.9
																2	51	105	60	0.28	441	13	0.14	421	11.9	0.1	408	11.8	0.12	452	11.2
																3				0.74	627	13.2							0.5	395	11.6
																1	81	69	90	0.18	400	11	0.4	285	10.5	0.2	257	10	0.22	244	9.9
																3	141	63	90	0.6	427	11.5	0.72	246	11.1	0.9	192	11.1	0.9	182	10.8
																2	40	122	49	1.06	493	13.1	0.82	412	11.4	0.82	207	8.7	0.9	394	9.4
																3	67	68	90	0.2	449	11		288	10.6	0	284	10.6	0	281	10.8
																3	57	81	73	0.36	533	14.2	0.34	233	11.5	0.32	234	11.5	0.34	226	11.2
																3				0.14	455	12.3	0.1	258	11	0.12	270	9	0.14	253	10.9
																1	59	91	71	0.4	408	10.7	0.24	324	10.2	0.1	294	10.4	0.1	279	10.4
																2	88	74	70	0.9	465	13.9	0.78	330	12.3	0.5	262	10.8	0.6	373	13.4
																3	70	90	90	0.26	412	12.6	0.02	253	10.5	0.22	451	11.7	0.1	238	10.1
																2	71	48	90	0.16	441	12.7		270	11	0.18	254	10.7	0.18	334	11.9
																2	59	376	15	0.24	457	10.9	0.1	415	10.7	0.1	394	10.6	0.24	387	10.3
																2	79	82	85	0.14	406	11.3		349	10.7	0.3	320	10.7	0.08	286	10.5
																3	71	48	90	0.1	493	13.7	0.18	238	11	0.22	245	10.9	0.2	259	11
																3	79	76	90	0.62	650	14.3	0.62	267	11.9	0.6	262	11.6	0.7	256	11.5
																1	74	104	64	0.26	403	11.2	0.26	317	10.2	0.1	313	10.2	0.12	303	10
																1				0.24	437	10.9	0.28	320	10.3	0.34	366	11	0.4	329	10.7
																1				-0.08	413	12	0.02	300	11.4	-0.1	283	11.1	0	269	10.6
																1	63	386	14	0.08	481	11.4	0.1	472	11.2	0.12	431	10.5	0.06	378	10
																1	60	68	78	0.44	428	11.7	0.32	374	11	0.2	324	10.1	0.7	334	10.8
																1				0.1	507	11.4	0	440	10.6	0	226	10.6	0.02	354	10.5
																	57	75	90	0.1	739	15.3	0.1	287	12.2	0.02	293	12.2	0.44	635	13.1
																3	109	97	72	0.4	412	14.4	0.1	294	10.8	0.1	296	10.8	0.2	412	12
																3				0.2	400	12.1	0.1	263	10.1	0.1	268	11.5	0.12	311	12.1
																1	49	65	79	0.68	471	11	0.5	262	10.6	0.54	265	10.9	0.54	256	10.1
																3	107	72	90	0.02	243	11.2	0.02	308	13.2				0.4	227	11.6
																2	58	80	90	0.1	423	13.4	0.02	275	11.5	0.06	407	13.3	0.14	407	13.5
																2				0.06	417	12	-0.1	252	11.3	0.34	250	11.1	0.34	244	11.2
																3	77	58	90	0.84	448	11.8	0.8	484	12.3	0.78	397	10.7	0.6	287	9.7
																3				0.3	368	10.89	0.2	286	9.35	0.3	278	9.21	0.3	283	9.87
																2	63	96	75	0.36	450	10.88							0.1	350	10.15
																2	65	59	90	0.2			0.34			0.24			0	329	8.81
																2	38	72	70	0.5	348	8.72	0.6	255	8.1	0.5	237	7.98	0.4		8.13
																2				0.16	343	9.6	0.28	394	9.38	0.16	339	9.34	0	295	9.15
																2				0.22	419	9.74				0.08	343	9.05	0.3	386	8.84
																2	50	218	27	0.1	329	10.79	0.1	294	9.6	0.18	293	9.28	0.3	300	9.33
																2				0.1	349	10.12	0.1	306	9.35	0.18	294	9.17	0.1	298	9.25
																3	62	108	61	0.74			0.62	271	7.81	0.6	233	7.76	0.6	230	7.75
																3				0.7	668	12.74	0.3	317	9.51	0.22	294	8.83	0.3	293	8.68
																2				0.7	322	10.16	0.6	377	10.79		308	10.34	0.62	481	11.87
																2	73	356	11	0.42	381	8.54	0.42	251	7.94				0.18	311	8
																1	96	104	60	0.5	436	12.31		158	8.82				0.2	301	7.54
																2				1.36	518	11.7	1	281	9.02	1.66	549	11.23	1.9	306	10
																2				0.3	361	9.57				0.1	288	8.96	0.1	302	9.37
																2	77	75	90	0.18	406	10.43		295	9.12	0.1	286	8.95	0.1	293	9.83
																2	47	315	18	0.7	668	13.79	0.3	424	10.88				0.18	364	10.29
																2				0.7	321	9.26				0.6	299	8.95	0.4	259	8.08
																2				0.74	314	10.26				0.8	289	9.61	0.9	261	9.04
																2				0.9	467	9.28							-0.14	326	9
																2				0.48	336	9.38							0.02	340	9.68
																2	48	196	30	0.3	319	9.28							0.48	365	9.2
																2				0.08	379	9.25	0.04	359	9.04	0	345	8.93	0	391	9.24
																2				0.3	419	8.31	0	301	8.02	0	297	8.02	0.1	313	8.13
																2	46	71	70	0.3	366	9.22	0.12	231	7.82	0.2	226	8.56	0.18	251	8.56
																2				0.3			0.16			0.18	225	7.6	0.1	227	8.08
																2				1.24	511	13.01	1.3	633	13.14	CF	479	11.56	1.9	419	10.73
																2	81	107	63	0.3	429	8.52	0.22	357	8.24	0.16	356	8.12	0.1	335	7.91
																2				0.18	385	8.95	0.06	318	8.24	0.1	307	8.12	0	341	8.47
																2				0.9						0.8	726	14.56	0.72	1026	18.13
																2				0.32	484	10	0.18	404	9.82	0.02	367	9.52	0	441	9.87
																2				0.4			0.4			0.5			0.38	488	9.9
																2				0.54			0.6			0.68			0.48	280	8.64
																2				0.3	271	9.55							0.4	277	8.73
																2	71	72		1	593	13.04	0.7	325	8.94	0.8	304	9.71	0.18	241	8.19
																2				0.22	356	8.73							0	281	8.18
																2				0.7	452	11.37							0.6	273	8.1
																2	66	69	90	0.18	349	10.68	0.18	292	9.6	0	279	9.18	0	280	9.26
																2				0.48	456	9.1	0.02	317	8.63				0	296	8.55
																2				0.6	354	10.81	0.4	288	10.01	0.8	347	10.38	1	180	8.72
																2	41			0.3	262	8.36	0.12	221	8.12	0.22	229	8.26	0.62	224	8.05
																2	55	88	73	0.4	408	9.73	0.3	372	9.18	0.4	373	8.95	0.18	355	9.24
																2				0.6	429	10.19	0.18	282	8.91	0	283	8.94	0.18	299	9.31
																2				0.1	322	10.13	0.1	289	9.42	0.02	280	8.83	0.1	292	9.17
																2	67	71	90	0.54	292	8.74	0.18	256	8.53	0.3	252	8.4	0.18	314	8.85
																2	88	91	53	0.1	293	9.16							0	259	8.52
																2	74	90	55	0.6	282	9.19							0.3	257	8.67
																2	128	115	60	0.4	407	14.37	0.2	268	11.47	0.18	246	10.21	0.18	284	10.87
																2	60	81	58	0.4	331	7.39				0.7	430	7.66	0.7	343	7.42
																2				0.14	294	9.49							0.3	283	9.11
																2				0.7	414	9.19	0.3	332	8.88	0.4	339	8.9	0.3	348	8.94
																2	79	1171	56	0.58	356	10.39	0.18	288	9.31	0	288	9.72	0.48	287	9.21
																2				0.74	286	9.5	0.18	461	11.33	0.06	280	9.51	0	278	9.41
																2				0.74	325	10.82	0	249	9.11	0.1	251	9.08	0	271	9.77
																2				0.3	293	10.48	0.32	242	9.22	0.3	238	8.96	0.56	244	9.19
																2				1	707	14.71	1.48	645	13.85	1.9	656	13.74	1.18	639	11.96
																2	34	124	53	1	637	14.05	0.9	662	12.74	0.6	316	10.13	0.3	282	9.84
																2	33	124	53	0.3	758	14.03	0.18	310	10.47	0.1	319	10.46	0.7	827	14.62
